# Supplementary material for: Overestimation of Severe Acute Respiratory Syndrome Coronavirus 2 Household Transmission in Settings of High Community Transmission: Insights From an Informal Settlement Community in Salvador, Brazil
Source: Open Forum Infect Dis. 2024 Feb 5;11(3):ofae065. doi: 10.1093/ofid/ofae065 (PMC10957159; doi:10.1093/ofid/ofae065)
Supplement: ofae065_Supplementary_Data [file ofae065_supplementary_data.zip]

Archive with 9 entries (9 files):
- Supplementary_Fig1.docx
- Supplementary_Fig2.docx
- Supplementary_Fig3.docx
- Supplementary_Fig4.docx
- Supplementary_methods.docx
- Supplementary_Table1.docx
- Supplementary_Table2.docx
- Supplementary_Table3.docx
- Supplementary_Table4.docx
